# Supplementary material for: Safety and Efficacy of Four Different Diagnostic Catheter Curves Dedicated to One-Catheter Technique of Transradial Coronaro-Angiography—Prospective, Randomized Pilot Study. TRACT 1: Trans RAdial CoronaryAngiography Trial 1
Source: J Clin Med. 2021 Oct 14;10(20):4722. doi: 10.3390/jcm10204722 (PMC8541157; doi:10.3390/jcm10204722)
Supplement: Supplementary file 1 [file jcm-10-04722-s001.zip]

Archive with 1 entries (1 files):
- jcm-1420233-supplementary.pdf
